# Supplementary material for: BAP1 Loss Is Associated with Higher ASS1 Expression in Epithelioid Mesothelioma: Implications for Therapeutic Stratification
Source: Mol Cancer Res. 2023 Jan 20;21(5):411–27. doi: 10.1158/1541-7786.MCR-22-0635 (PMC10150242; doi:10.1158/1541-7786.MCR-22-0635)
Supplement: Supplementary Table S1 — STR profiling MPM cell lines [file mcr-22-0635_supplementary_table_s1_suppst1.xlsx]

## Sheet: Sheet1
Alleles	MPM#26 (10.07.18)	MPM#38 (10.07.18)	MPM#30 (10.07.18)	MPM#24 (10.07.18)	MPM#34 (10.07.18)	MESO-12T (08.08.18)	MESO-8T (10.07.18)	MESO-3T (26.07.18)	MESO-33T (26.07.18)	MESO-23T (26.07.18)	MESO-7T (26.07.18)	MESO-29T (26.07.18)	MESO-14T (26.07.18)	MESO-50T (26.07.18)
						RRID:CVCL_RP25	RRID:CVCL_RP23	RRID:CVCL_RP21			RRID:CVCL_RP22		RRID:CVCL_RP26
TH01	7, 9.3	7, 9.3	8, 9.3	9, 9,3	9, 9.3	7,7	7, 9	6, 9.3	9.3, 9.3	7, 9.3	6, 6	7, 9.3	9, 9.3	9.3, 9.3
D21S11	30, 31.2	28, 30	28, 28	31.2, 32.2	31.2, 32.2	29,30	30, 30	31, 33.2	29, 30	28, 29	29, 30	29, 29	30, 30	30, 30
D5S818	12, 13	12, 13	11, 11	12, 12	12, 13	12,12	10, 12	13, 13	11, 12	11, 13	11, 11	11, 12	11, 11	12, 12
D13S317	10, 10	11, 12	9, 9	12, 12	9, 9	11,14	10, 10	11, 11	10,12	12, 12	11, 11	11, 13	11, 11	12, 13
D7S820	10, 11	10, 12	8, 9	11, 11	8, 11	11,11	10, 10	10, 11	8, 10	10, 11	10, 10	10, 11	10, 14	9, 10
D16S539	11, 12	10, 11	13, 13	10, 10	11, 12	9,11	11, 12	11, 13	10, 13	11, 12	11, 12	12, 12	9, 11	10, 10
CSF1PO	11, 12	10, 12	12, 12	10, 12	9, 10	11,11	10, 14	10, 11	10, 11	12, 12	12, 12	10, 10	11, 12	10, 11
Amelogenin	X, Y	X, ?	X, ?	X, Y	X, Y	X,Y	X, Y	X, Y	X, Y	X, Y	X, Y	X, ?	X, Y	X, Y
vWA	17, 18	17, 18	14, 17	16, 17	14, 18	17,17	16, 19	17, 17	14, 18	16, 17	14, 18	17, 17	16, 18	17, 17
TPOX	8, 8	8, 8	10, 11	8, 8	8, 9	10,11	8, 9	8, 11	8, 8	9, 11	8, 8	8, 8	8, 9	11, 12
Match (%)	N/A	N/A	N/A	N/A	N/A	100	100	100	100	100	100	95	100	100
Alleles	MPM#2 (26.04.17)	MPM#19 (26.04.17)
TH01	6,9	6,9.3
D5S818	12,13	11,11
D13S317	11,11	10,11
D7S820	10,11	9,10
D16S539	10,11	10,11
CSF1PO	10,11	12,13
Amelogenin	X,X	X,Y
rVA	17,17	14,16
TPOX	8,11	8,8
Match (%)	N/A	N/A
Alleles	MSTO-211H (14.9.18)	NCI-H2452 (14.9.18)	NCI-H2052 (14.9.18)	NCI-H226 (14.9.18)	NCI-H28 (14.9.18)
	RRID:CVCL_1430	RRID:CVCL_1553	RRID:CVCL_1518	RRID:CVCL_1544	RRID:CVCL_1555
Amelogenin	X,Y	X,Y	X,X	X,Y	X,Y
vWA	16,18	17,18	17,17	17,17	14,15
TPOX	11,11	8,11	8,11	8,11	11,11
TH01	8,9.3	6,9.3	7,9.3	8,9.3	7,9
D21S11	28,31	28,32	32,32	29,32	29,30
D5S818	12,12	11,12	11,11	11,12	11,11
D13S317	11,14	12,12	12,12	13,14	11,13
D7S820	8,12	9,11	12,12	8,10	10,12
D16S539	13,13	11,13	13,13	9,12	12,13
CSF1PO	11,11	11,12	10,11	10,11	10,11
Match (%)	94	100	94	100	100
