# Supplementary material for: BAP1 Loss Is Associated with Higher ASS1 Expression in Epithelioid Mesothelioma: Implications for Therapeutic Stratification
Source: Mol Cancer Res. 2023 Jan 20;21(5):411–27. doi: 10.1158/1541-7786.MCR-22-0635 (PMC10150242; doi:10.1158/1541-7786.MCR-22-0635)
Supplement: Supplementary Table S4 — Metabolomics MeT5A isogenics [file mcr-22-0635_supplementary_table_s4_suppst4.xlsx]

## Sheet: NMR Bucket Assignment
PPM Right Limit	PPM Left Limit	Assignment	MSI Level*		*	https://doi.org/10.1007%2Fs11306-007-0082-2
0.83	0.8967	UNID.1	N/A
0.8967	0.9038	UNID.2	N/A
0.9038	0.911	UNID.3	N/A
0.911	0.9314	UNID.4	N/A
0.9314	0.939	UNID.5	N/A
0.939	0.9415	UNID.6	N/A
0.9415	0.9461	UNID.7	N/A
0.9461	0.9521	UNID.8	N/A
0.9521	0.9613	UNID.9	N/A
0.9613	0.9716	UNID.10	N/A
0.9716	0.9837	UNID.11	N/A
0.9837	1.005	Valine.12	2
1.005	1.0249	UNID.13	N/A
1.037	1.0461	Valine.14	2
1.0461	1.0493	UNID.15	N/A
1.0493	1.0566	Valine.16	2
1.0566	1.0602	UNID.17	N/A
1.0602	1.0628	UNID.18	N/A
1.0687	1.0727	UNID.19	N/A
1.1064	1.1136	UNID.20	N/A
1.1703	1.1833	UNID.21	N/A
1.1833	1.1889	UNID.22	N/A
1.192	1.1979	UNID.23	N/A
1.2195	1.2276	UNID.24	N/A
1.2315	1.2395	UNID.25	N/A
1.2395	1.245	UNID.26	N/A
1.245	1.2488	UNID.27	N/A
1.2488	1.2581	UNID.28	N/A
1.312	1.3409	Lactate.29	2
1.4726	1.4948	UNID.30	N/A
1.915	1.9234	Acetate.31	2
1.9907	1.9968	UNID.32	N/A
2.0014	2.0056	UNID.33	N/A
2.0084	2.0119	UNID.34	N/A
2.0119	2.0165	UNID.35	N/A
2.0165	2.0272	UNID.36	N/A
2.0272	2.0325	UNID.37	N/A
2.0325	2.0371	Glutamate.38	2
2.0371	2.0421	UNID.39	N/A
2.0421	2.0509	Glutamate.40	2
2.0509	2.0592	Glutamate.41	2
2.0592	2.0624	UNID.42	N/A
2.0624	2.0704	Glutamate.43	2
2.0704	2.0733	UNID.44	N/A
2.0733	2.0796	Glutamate.45	2
2.0796	2.0863	UNID.46	N/A
2.0863	2.0901	Glutamate.47	2
2.1049	2.1088	UNID.48	N/A
2.1088	2.1454	Glutamate.49	2
2.1454	2.1478	UNID.50	N/A
2.1478	2.1551	Glutamate.51	2
2.1551	2.1588	Glutathione.52	2
2.1588	2.1619	Glutamate.53	2
2.1619	2.171	Glutathione.54	2
2.171	2.1752	UNID.55	N/A
2.1752	2.1828	Glutathione.56	2
2.1828	2.1857	UNID.57	N/A
2.1857	2.1861	Glutathione.58	2
2.1861	2.1911	UNID.59	N/A
2.1911	2.1999	UNID.60	N/A
2.1999	2.2083	UNID.61	N/A
2.2083	2.2126	UNID.62	N/A
2.2126	2.2206	UNID.63	N/A
2.2206	2.2252	UNID.64	N/A
2.2252	2.2298	UNID.65	N/A
2.2298	2.234	UNID.66	N/A
2.234	2.2399	Acetone.67	2
2.3164	2.3658	Glutamate.68	2
2.3658	2.3733	Glutamate|3.Hydroxyisovalerate.69	2
2.3733	2.3781	Pyruvate.70	2
2.3781	2.3945	Glutamate.71	2
2.4012	2.4122	Succinate.72	2
2.4767	2.483	UNID.73	N/A
2.483	2.4917	UNID.74	N/A
2.4917	2.4956	UNID.75	N/A
2.4956	2.5003	UNID.76	N/A
2.5003	2.5046	UNID.77	N/A
2.5046	2.5124	UNID.78	N/A
2.5124	2.5182	UNID.79	N/A
2.5182	2.5219	UNID.80	N/A
2.5219	2.5258	Glutathione.81	2
2.5258	2.533	UNID.82	N/A
2.533	2.5359	Glutathione.83	2
2.5359	2.5388	UNID.84	N/A
2.5388	2.547	Glutathione.85	2
2.547	2.5523	beta.Alanine.86	2
2.5523	2.5586	Glutathione.87	2
2.5586	2.5624	beta.Alanine.88	2
2.5624	2.5702	Glutathione|beta.Alanine.89	2
2.5702	2.5745	UNID.90	N/A
2.5745	2.5827	Glutathione.91	2
2.5876	2.5931	Glutathione.92	2
2.5982	2.6044	Glutathione.93	2
2.64	2.6441	UNID.94	N/A
2.6441	2.6499	UNID.95	N/A
2.6499	2.6533	UNID.96	N/A
2.6533	2.656	UNID.97	N/A
2.6577	2.6606	UNID.98	N/A
2.6606	2.6635	UNID.99	N/A
2.6635	2.6682	Aspartate.100	2
2.6739	2.6798	Aspartate.101	2
2.6798	2.6859	UNID.102	N/A
2.6859	2.6936	Aspartate.103	2
2.6992	2.704	Aspartate.104	2
2.704	2.7077	UNID.105	N/A
2.7077	2.7151	Dimethylamine.106	2
2.7575	2.7635	UNID.107	N/A
2.7967	2.7999	UNID.108	N/A
2.7999	2.8107	Aspartate.109	2
2.8212	2.8248	UNID.110	N/A
2.8248	2.837	Aspartate.111	2
2.9132	2.9224	Glutathione|Trimethylamine.112	2
2.9224	2.9272	UNID.113	N/A
2.9272	2.9406	Glutathione.114	2
2.9406	2.9422	UNID.115	N/A
2.9422	2.9486	UNID.116	N/A
2.9486	2.9515	Glutathione.117	2
2.9515	2.9561	UNID.118	N/A
2.9561	2.9608	UNID.119	N/A
2.9608	2.9663	UNID.120	N/A
2.9663	2.9702	UNID.121	N/A
2.9702	2.9747	Glutathione.122	2
2.9747	2.9793	UNID.123	N/A
2.982	2.9939	Glutathione.124	2
3.033	3.0439	Creatine.125	2
3.0723	3.1048	UNID.126	N/A
3.151	3.1601	Malonate.127	2
3.1601	3.1717	UNID.128	N/A
3.1717	3.1753	beta.Alanine.129	2
3.1753	3.1814	UNID.130	N/A
3.1814	3.1841	beta.Alanine.131	2
3.1902	3.1929	beta.Alanine.132	2
3.2034	3.2123	O.Phosphocholine.133	2
3.2123	3.23	UNID.134	N/A
3.23	3.2406	UNID.135	N/A
3.2566	3.2621	Taurine.136	2
3.266	3.2727	Myo.Inositol|Taurine|Trimethylamine.N.oxide.137	2
3.2758	3.2804	Taurine.138	2
3.2804	3.2851	Myo.Inositol.139	2
3.2943	3.2983	Myo.Inositol.140	2
3.3487	3.3554	UNID.141	N/A
3.3687	3.3718	Methanol.142	2
3.4122	3.4385	Taurine.143	2
3.5265	3.5507	Myo.Inositol.144	2
3.5571	3.5655	Glycine.145	2
3.5851	3.6093	O.Phosphocholine.146	2
3.6093	3.6172	Myo.Inositol|Valine.147	2
3.6172	3.6193	Valine.148	2
3.6205	3.6245	UNID.149	N/A
3.6245	3.6296	Myo.Inositol.150	2
3.6296	3.6342	UNID.151	N/A
3.639	3.6442	Myo.Inositol.152	2
3.6442	3.6487	UNID.153	N/A
3.6487	3.6584	UNID.154	N/A
3.6584	3.6622	Ethylene.glycol.155	2
3.7	3.7174	UNID.156	N/A
3.7174	3.7303	UNID.157	N/A
3.7303	3.7349	UNID.158	N/A
3.7351	3.7438	UNID.159	N/A
3.7438	3.7506	UNID.160	N/A
3.7506	3.7653	Glutamate.161	2
3.7689	3.7717	Glutamate.162	2
3.7717	3.7752	UNID.163	N/A
3.7752	3.7969	Glutathione.164	2
3.8074	3.811	Guanidoacetate.165	2
3.8606	3.8861	UNID.166	N/A
3.8883	3.8917	UNID.167	N/A
3.8917	3.9134	Aspartate.168	2
3.9272	3.9402	O.Phosphocholine.169	2
4.0095	4.0268	UNID.170	N/A
4.0589	4.0732	Myo.Inositol.171	2
4.0958	4.1313	Lactate.172	2
4.153	4.1882	O.Phosphocholine.173	2
4.3576	4.3957	UNID.174	N/A
4.5041	4.5223	UNID.175	N/A
4.5611	4.5826	Glutathione.176	2
5.3488	5.3746	UNID.177	N/A
5.446	5.4728	UNID.178	N/A
5.5066	5.5374	UNID.179	N/A
5.5374	5.5671	UNID.180	N/A
5.5985	5.641	UNID.181	N/A
5.7983	5.8158	UNID.182	N/A
5.912	5.9275	UNID.183	N/A
5.934	5.946	UNID.184	N/A
5.946	5.9567	UNID.185	N/A
5.9567	5.9643	UNID.186	N/A
5.9643	5.9777	UNID.187	N/A
5.9777	5.9801	UNID.188	N/A
5.9801	5.9894	UNID.189	N/A
5.9894	5.9956	UNID.190	N/A
5.9956	6.0029	UNID.191	N/A
6.0029	6.0066	UNID.192	N/A
6.0066	6.0123	UNID.193	N/A
6.0349	6.0504	UNID.194	N/A
6.0855	6.1132	UNID.195	N/A
6.1351	6.1401	UNID.196	N/A
6.1401	6.1646	UNID.197	N/A
6.5185	6.5247	Fumarate.198	2
6.8962	6.914	UNID.199	N/A
7.0902	7.0994	UNID.200	N/A
7.1891	7.2077	UNID.201	N/A
7.3245	7.3334	UNID.202	N/A
7.3334	7.3435	UNID.203	N/A
7.3778	7.3836	UNID.204	N/A
7.3872	7.395	UNID.205	N/A
7.4191	7.434	UNID.206	N/A
7.441	7.4463	UNID.207	N/A
7.5359	7.5537	UNID.208	N/A
7.8728	7.8819	UNID.209	N/A
7.8827	7.8884	UNID.210	N/A
7.94	7.9461	Xanthine.211	2
7.9469	7.9734	UNID.212	N/A
7.9903	8.0142	UNID.213	N/A
8.0682	8.0746	UNID.214	N/A
8.0804	8.0858	UNID.215	N/A
8.0945	8.0997	UNID.216	N/A
8.0997	8.1035	UNID.217	N/A
8.1061	8.1109	UNID.218	N/A
8.1109	8.1184	UNID.219	N/A
8.1184	8.1229	UNID.220	N/A
8.1229	8.1324	UNID.221	N/A
8.1384	8.1488	UNID.222	N/A
8.1488	8.1558	UNID.223	N/A
8.1737	8.1829	UNID.224	N/A
8.1829	8.1896	UNID.225	N/A
8.1896	8.1936	UNID.226	N/A
8.1936	8.1997	Hypoxanthine.227	2
8.1997	8.2046	UNID.228	N/A
8.2046	8.2094	UNID.229	N/A
8.2094	8.2144	UNID.230	N/A
8.2144	8.2192	Hypoxanthine.231	2
8.2323	8.2388	UNID.232	N/A
8.2388	8.2437	UNID.233	N/A
8.2437	8.2525	UNID.234	N/A
8.2619	8.2807	UNID.235	N/A
8.2911	8.2973	UNID.236	N/A
8.3044	8.3101	UNID.237	N/A
8.3432	8.356	UNID.238	N/A
8.4186	8.4254	UNID.239	N/A
8.4254	8.4377	UNID.240	N/A
8.4524	8.465	Formate.241	2
8.5237	8.5541	UNID.242	N/A
8.5744	8.5904	UNID.243	N/A
8.6009	8.6209	UNID.244	N/A
8.7099	8.7237	UNID.245	N/A
8.8233	8.8476	UNID.246	N/A
8.9403	8.9437	UNID.247	N/A
8.9437	8.9474	UNID.248	N/A
8.9474	8.9522	UNID.249	N/A
9.1382	9.1623	UNID.250	N/A
9.2947	9.3066	UNID.251	N/A
9.3351	9.3537	UNID.252	N/A

## Sheet: Fold Change Analysis
Bin	mean in group KO	mean in group WT	KO/WT	statistic	parameter	p.value	BH.p.adj
UNID.249	5.07747e+07	1.52484e+07	3.32984	10.1803	14.6926	4.79079e-08	1.20728e-05
UNID.151	1.00875e+09	3.1951e+08	3.15718	10.141	12.4749	2.19836e-07	2.76994e-05
UNID.135	6.77967e+09	1.11244e+09	6.09443	12.3828	9.0295	5.71493e-07	3.94435e-05
UNID.149	1.10104e+09	3.8778e+08	2.83934	8.5799	12.9985	1.03179e-06	3.94435e-05
UNID.167	1.48975e+09	5.46848e+08	2.72425	9.45959	11.3444	1.01176e-06	3.94435e-05
UNID.215	9.95888e+07	3.80885e+07	2.61467	9.31563	11.4958	1.0679e-06	3.94435e-05
UNID.232	5.30983e+08	1.33098e+08	3.98942	12.0164	8.63801	1.09565e-06	3.94435e-05
UNID.219	2.24234e+08	9.69668e+07	2.31248	11.0117	8.94595	1.67706e-06	4.78751e-05
UNID.243	3.77191e+08	8.06572e+07	4.67647	11.0957	8.8567	1.70983e-06	4.78751e-05
UNID.221	1.95089e+08	8.71692e+07	2.23805	9.89885	9.79789	2.04409e-06	4.91305e-05
UNID.230	7.09201e+08	2.3526e+08	3.01454	10.5944	9.03309	2.14459e-06	4.91305e-05
UNID.186	7.71245e+07	4.49769e+07	1.71476	8.55065	11.5455	2.47342e-06	5.19418e-05
UNID.193	2.90391e+08	1.36758e+08	2.12339	9.60723	9.52809	3.289e-06	6.37552e-05
UNID.218	9.27295e+07	5.19061e+07	1.78648	7.78057	12.5052	3.86343e-06	6.49056e-05
UNID.248	4.61939e+07	1.36063e+07	3.39504	7.15237	14.7073	3.71884e-06	6.49056e-05
Hypoxanthine.231	2.7661e+08	7.19484e+07	3.84456	10.5488	8.28118	4.37865e-06	6.89638e-05
UNID.170	2.28893e+09	8.29525e+08	2.75932	9.17356	9.41174	5.35277e-06	7.49388e-05
UNID.214	1.51293e+08	6.89867e+07	2.19308	7.3318	13.1755	5.30415e-06	7.49388e-05
UNID.175	8.54186e+08	2.91349e+08	2.93184	9.03301	9.01964	8.16474e-06	0.00010829
UNID.244	8.6939e+08	2.65983e+08	3.26859	8.68725	9.32554	9.03633e-06	0.000113858
UNID.217	8.34073e+07	4.24629e+07	1.96424	8.88971	8.72006	1.16344e-05	0.000139613
UNID.184	2.50847e+08	1.46302e+08	1.71458	7.02898	11.9483	1.40958e-05	0.000161461
Myo.Inositol.140	1.11203e+09	5.3269e+08	2.08758	6.18622	14.9373	1.77481e-05	0.000194457
UNID.208	4.86858e+07	2.15869e+07	2.25534	7.32485	10.363	2.07949e-05	0.000218346
UNID.245	2.87492e+07	1.22668e+07	2.34365	6.06108	14.9566	2.20643e-05	0.000222408
UNID.234	8.47126e+07	4.44975e+07	1.90376	6.94625	10.5621	3.00118e-05	0.000290883
O.Phosphocholine.133	3.14825e+09	5.36589e+08	5.86715	8.14366	8.04642	3.71475e-05	0.00034671
UNID.195	2.1438e+08	8.88578e+07	2.41261	7.73242	8.34874	4.4131e-05	0.000397179
Valine.148	6.24072e+08	3.21242e+08	1.94268	6.11939	12.1209	4.96182e-05	0.000416793
UNID.196	2.63777e+08	1.37745e+08	1.91496	6.35125	11.2567	4.89588e-05	0.000416793
UNID.13	3.26239e+08	1.81387e+08	1.79858	5.88804	12.8956	5.518e-05	0.000434543
UNID.174	1.72667e+09	8.65114e+08	1.99589	6.945	9.38559	5.46006e-05	0.000434543
UNID.113	5.99796e+08	2.89214e+08	2.07389	6.29893	11.0175	5.80477e-05	0.000438311
UNID.247	4.64286e+07	1.62058e+07	2.86494	5.62953	14.185	5.91373e-05	0.000438311
UNID.36	2.32445e+09	9.51811e+08	2.44213	6.60709	9.83877	6.50357e-05	0.000468257
Valine.14	3.5213e+08	1.91024e+08	1.84338	5.72773	12.7847	7.42835e-05	0.000519984
UNID.185	2.54215e+08	1.5007e+08	1.69397	5.74084	12.5045	7.92347e-05	0.000539653
UNID.216	8.4011e+07	4.52986e+07	1.85461	6.40419	9.79433	8.55417e-05	0.000567277
UNID.75	3.29713e+08	1.44671e+08	2.27905	6.34694	9.70863	9.56017e-05	0.000606637
UNID.191	6.70528e+08	3.72854e+08	1.79836	6.20925	10.0936	9.62915e-05	0.000606637
Myo.Inositol.171	1.33608e+09	7.15826e+08	1.86649	5.21137	14.9969	0.000105507	0.000648484
Aspartate.168	1.44127e+09	5.76642e+08	2.49943	6.36749	9.36665	0.000109205	0.000655228
Valine.16	3.8422e+08	2.04441e+08	1.87937	5.54635	12.2662	0.000116768	0.000684314
Myo.Inositol.Valine.147	1.48388e+09	8.12298e+08	1.82676	5.16452	14.6634	0.000123943	0.000709857
UNID.183	1.05031e+08	5.91441e+07	1.77586	5.09954	14.942	0.000132241	0.000740551
UNID.73	2.44439e+08	1.30331e+08	1.87553	5.93142	10.165	0.000135588	0.000742789
UNID.84	4.30719e+08	2.6237e+08	1.64165	5.24012	13.3458	0.000146368	0.000784779
UNID.79	4.25515e+08	2.07861e+08	2.04711	5.93597	9.63751	0.000166888	0.000873779
UNID.207	7.22313e+07	3.76586e+07	1.91805	5.72128	10.3354	0.000169901	0.000873779
UNID.192	3.10522e+08	1.85307e+08	1.67572	5.7839	10.0023	0.000176637	0.000890251
Hypoxanthine.227	4.21744e+08	1.14561e+08	3.6814	6.496	8.07249	0.000181578	0.00089721
Xanthine.211	8.05627e+07	5.22621e+07	1.54151	5.61269	10.3006	0.000200582	0.000972053
Myo.Inositol.139	1.56874e+09	8.47781e+08	1.8504	4.87774	14.2221	0.000233556	0.00111049
UNID.77	3.68047e+08	1.69331e+08	2.17354	5.64119	9.58445	0.000251634	0.00117429
UNID.202	2.4475e+08	1.46952e+08	1.66552	4.92423	12.9286	0.000282367	0.00128648
UNID.203	2.09251e+08	1.29514e+08	1.61566	4.91942	12.9115	0.000285884	0.00128648
UNID.180	7.14471e+07	4.40445e+07	1.62216	5.2349	10.6026	0.000314901	0.00139219
Valine.12	4.329e+08	2.6438e+08	1.63742	4.94563	12.081	0.000332175	0.00144324
UNID.123	9.43887e+08	5.7729e+08	1.63503	4.77246	13.2438	0.000346311	0.00147916
UNID.76	2.87e+08	1.48188e+08	1.93673	5.07326	10.4078	0.000426138	0.00178978
UNID.206	1.25585e+08	6.87674e+07	1.82623	4.71765	12.5789	0.000439412	0.00181527
UNID.197	1.28716e+09	7.42187e+08	1.73429	4.8523	11.3191	0.000468831	0.00190526
UNID.229	2.14682e+08	6.29172e+07	3.41214	5.61895	8.10513	0.000476314	0.00190526
O.Phosphocholine.146	3.18895e+09	1.63576e+09	1.94952	4.94417	10.2765	0.000538135	0.00211891
Myo.Inositol.144	1.23175e+09	7.21856e+08	1.70637	4.35157	14.384	0.000625067	0.00242307
Guanidoacetate.165	9.65993e+08	6.00854e+08	1.6077	4.64625	11.4742	0.000634614	0.00242307
UNID.134	1.82559e+10	9.61677e+09	1.89834	4.80271	10.3252	0.000658499	0.00247674
UNID.154	1.49851e+09	9.5832e+08	1.56369	4.59376	11.4462	0.000697355	0.00258432
Myo.Inositol.152	1.21685e+09	7.57254e+08	1.60693	4.25048	14.6662	0.000731794	0.00267264
UNID.105	3.98309e+08	2.03428e+08	1.95798	4.85214	9.42146	0.000794182	0.00285906
UNID.10	1.23857e+09	7.85603e+08	1.57659	4.40231	12.1938	0.000830025	0.002946
Glutamate.47	2.18573e+09	1.27438e+09	1.71514	4.56281	10.6341	0.000886299	0.00298769
UNID.166	5.36572e+09	3.03171e+09	1.76987	4.22645	13.7768	0.000875029	0.00298769
O.Phosphocholine.173	2.58581e+09	1.53078e+09	1.68921	4.47222	11.2528	0.000892306	0.00298769
UNID.189	7.87631e+08	4.12281e+08	1.91042	5.02751	8.40632	0.000875764	0.00298769
UNID.210	6.13156e+07	3.54358e+07	1.73033	4.39058	11.8785	0.000901049	0.00298769
UNID.228	1.4972e+08	7.57009e+07	1.97778	4.99359	8.39539	0.000918678	0.00300658
UNID.11	6.50209e+08	4.22067e+08	1.54053	4.32745	12.1174	0.000961603	0.00310672
UNID.233	2.68708e+08	9.87107e+07	2.72218	4.81007	8.82782	0.001014	0.00323453
UNID.200	1.02016e+08	6.92829e+07	1.47245	4.18552	12.7375	0.00111459	0.00351097
Glutathione.81	4.98401e+08	2.96116e+08	1.68312	4.28836	11.566	0.00114385	0.00355863
UNID.199	1.60441e+08	8.37599e+07	1.91549	4.22717	12.0009	0.00117368	0.00360692
UNID.201	1.97494e+08	1.05928e+08	1.86442	4.20369	11.9741	0.00122952	0.00373301
UNID.160	1.67103e+09	1.06811e+09	1.56448	4.13198	12.3452	0.00131172	0.00387709
UNID.205	8.56945e+07	5.63169e+07	1.52165	4.02142	13.6625	0.00132132	0.00387709
UNID.209	9.43898e+07	5.39477e+07	1.74965	3.96426	14.5104	0.00132313	0.00387709
Glutathione.83	8.7669e+08	5.46705e+08	1.60359	4.18743	11.3958	0.00140646	0.00398235
UNID.187	4.29116e+08	2.6338e+08	1.62926	4.62083	8.63169	0.00139867	0.00398235
UNID.252	1.77648e+08	7.32029e+07	2.42678	4.74815	8.08648	0.00140646	0.00398235
UNID.250	1.36358e+08	5.05734e+07	2.69625	4.72171	8.09609	0.00145085	0.00406238
UNID.119	5.65043e+09	3.12039e+09	1.81081	3.94892	13.8779	0.00147802	0.00409299
beta.Alanine.129	3.08089e+09	1.58803e+09	1.94006	4.01005	12.8948	0.00150685	0.00412747
UNID.80	5.63556e+08	2.85899e+08	1.97117	4.37295	9.57922	0.00154232	0.00413474
UNID.222	2.66779e+08	1.58643e+08	1.68163	3.99922	12.9109	0.00153413	0.00413474
UNID.212	3.4008e+08	1.84907e+08	1.83919	4.51571	8.56799	0.00164863	0.00437321
UNID.46	2.06989e+09	1.03979e+09	1.99069	4.44956	8.77372	0.00170487	0.00447528
Glutathione.122	3.75378e+09	1.73508e+09	2.16346	4.13224	10.806	0.00172916	0.00449225
UNID.95	2.59463e+08	1.76395e+08	1.47092	3.75284	14.9474	0.00193035	0.00476909
UNID.126	3.62504e+09	2.21526e+09	1.63639	3.81774	13.8107	0.001927	0.00476909
Myo.Inositol.150	2.41268e+09	1.49619e+09	1.61255	3.84714	13.4113	0.0019128	0.00476909
UNID.159	2.02648e+09	1.37915e+09	1.46937	3.92208	12.3574	0.00192095	0.00476909
UNID.224	2.42132e+08	9.40484e+07	2.57455	4.49736	8.17958	0.00190016	0.00476909
Malonate.127	3.77279e+09	2.28765e+09	1.6492	3.79554	13.93	0.00198437	0.00484138
UNID.153	1.26104e+09	8.50461e+08	1.48277	3.93131	11.9868	0.00199803	0.00484138
Ethylene.glycol.155	1.6844e+09	1.13875e+09	1.47916	3.93583	11.8622	0.00202075	0.0048498
UNID.194	2.01214e+08	8.32532e+07	2.41689	4.4483	8.11356	0.00207095	0.00492339
UNID.179	1.23171e+08	5.62759e+07	2.1887	4.40936	8.23055	0.00210789	0.00496437
UNID.238	1.76105e+08	5.83184e+07	3.01972	4.34238	8.42545	0.00218588	0.00510039
UNID.128	4.49342e+09	2.68249e+09	1.67509	3.72446	14.0251	0.00225861	0.00522174
UNID.118	3.98386e+09	2.56198e+09	1.55499	3.73303	13.6296	0.00232376	0.00528187
UNID.130	4.07333e+09	2.38445e+09	1.70829	3.71626	13.9057	0.00232654	0.00528187
UNID.35	8.29743e+08	5.56271e+08	1.49162	3.63852	14.9804	0.00243089	0.0054695
UNID.240	2.54827e+08	8.90555e+07	2.86144	4.32445	8.05655	0.00248937	0.00555152
UNID.163	3.35929e+09	1.8306e+09	1.83508	3.99451	10.0229	0.00252926	0.00559099
UNID.82	6.9181e+08	3.80827e+08	1.8166	3.98027	10.0615	0.00256861	0.0056286
UNID.116	3.88079e+09	2.3921e+09	1.62234	3.63358	14.0463	0.00269848	0.00581212
UNID.204	1.36896e+08	9.00769e+07	1.51977	3.6597	13.593	0.00269263	0.00581212
Glutathione.93	2.53663e+08	1.87717e+08	1.3513	3.61904	14.0648	0.00277217	0.00592023
UNID.181	8.64216e+07	6.46384e+07	1.337	3.83845	10.8969	0.00280089	0.0059313
UNID.158	2.25126e+09	1.56043e+09	1.44272	3.67065	12.8746	0.00286677	0.00602021
UNID.57	9.71658e+08	5.88442e+08	1.65124	3.77821	11.226	0.00295079	0.00610674
UNID.157	7.09637e+09	4.88885e+09	1.45154	3.69466	12.2729	0.00295644	0.00610674
UNID.120	4.56872e+09	2.75006e+09	1.66132	3.5956	13.2328	0.00317476	0.00650438
UNID.156	8.28252e+09	5.57152e+09	1.48658	3.70955	11.3767	0.00325648	0.00661801
UNID.225	1.57672e+08	5.90515e+07	2.67008	4.10469	8.0947	0.00333077	0.00671482
UNID.37	1.06377e+09	7.56294e+08	1.40656	3.44647	14.9937	0.00359975	0.0071995
UNID.34	8.04619e+08	5.7015e+08	1.41124	3.43417	14.9994	0.00368997	0.00732183
Aspartate.100	8.70119e+08	3.44946e+08	2.52248	3.87798	8.97999	0.00375879	0.00740011
Glutamate.41	2.65822e+09	1.81819e+09	1.46201	3.40439	14.9993	0.00392253	0.00765091
UNID.239	9.1385e+07	5.05381e+07	1.80824	3.77229	9.56502	0.0039469	0.00765091
Glutamate.38	1.22037e+09	8.75776e+08	1.39348	3.38751	14.9994	0.00406076	0.00781153
UNID.190	7.13617e+08	4.2157e+08	1.69276	3.82128	8.9421	0.00413076	0.00788599
UNID.188	4.78092e+08	2.968e+08	1.61083	3.68513	9.68617	0.00444303	0.00841837
UNID.44	1.5298e+09	1.02809e+09	1.488	3.28702	14.785	0.0050721	0.00947464
Glutathione.Trimethylamine.112	4.36216e+08	3.06916e+08	1.42128	3.35429	13.1305	0.0051133	0.00947464
UNID.213	1.10821e+08	8.14684e+07	1.3603	3.55194	10.1933	0.00509776	0.00947464
Glutathione.92	4.85655e+08	3.30546e+08	1.46925	3.39111	12.0842	0.00530755	0.00976279
UNID.55	1.77281e+09	1.08138e+09	1.6394	3.54203	9.88723	0.00543309	0.0099213
Aspartate.111	5.19505e+08	1.26162e+08	4.11777	3.75038	8.03832	0.00557289	0.0100597
Glutathione.117	3.16925e+09	2.02466e+09	1.56533	3.37134	11.947	0.00558874	0.0100597
UNID.220	8.5679e+07	6.09373e+07	1.40602	3.23128	14.6367	0.00574462	0.010267
UNID.42	2.12353e+09	1.52206e+09	1.39517	3.16757	14.8778	0.00642697	0.0113258
UNID.251	4.47948e+07	2.67497e+07	1.67459	3.47557	9.52307	0.00641605	0.0113258
UNID.32	5.75616e+08	4.08419e+08	1.40938	3.15636	14.9816	0.00652916	0.011426
Aspartate.109	7.74984e+08	1.67849e+08	4.61715	3.58156	8.03043	0.00712724	0.0123857
UNID.236	3.21621e+07	2.20856e+07	1.45624	3.3154	10.6589	0.00717583	0.0123857
Aspartate.104	8.67796e+08	2.31742e+08	3.74467	3.55236	8.038	0.00742626	0.0127307
Glutathione.85	1.14844e+09	7.61082e+08	1.50895	3.23982	11.3472	0.00758283	0.0129113
UNID.235	1.27983e+09	8.59569e+08	1.48892	3.16167	12.6016	0.00776118	0.0131263
Glutathione.164	4.03566e+09	2.6784e+09	1.50675	3.21761	11.4308	0.00782415	0.0131446
Glutathione.54	2.33718e+09	1.55719e+09	1.5009	3.21481	11.2135	0.00804655	0.0133403
Glutathione.124	1.07746e+09	8.27479e+08	1.3021	3.0731	14.4011	0.00803803	0.0133403
UNID.237	5.12925e+07	3.34355e+07	1.53407	3.35069	9.02577	0.00848009	0.0139672
UNID.182	3.60674e+07	2.21337e+07	1.62952	3.18666	10.9209	0.00873215	0.014289
Succinate.72	1.20114e+09	5.58566e+08	2.15039	3.23973	10.0469	0.0088211	0.0143414
UNID.2	8.57182e+08	6.40003e+08	1.33934	3.16352	10.5295	0.00949636	0.0152426
UNID.9	1.43719e+09	1.0103e+09	1.42253	3.12413	11.2469	0.00943981	0.0152426
Glutamate.40	1.64303e+09	1.20619e+09	1.36216	2.92985	14.8306	0.0104476	0.0165584
UNID.107	4.96151e+08	3.29147e+08	1.50738	3.0027	12.6711	0.0104401	0.0165584
Glutamate.53	1.21422e+09	8.1521e+08	1.48946	2.98428	12.7219	0.0107713	0.0169648
UNID.15	2.10577e+08	1.56318e+08	1.3471	2.92948	14.1894	0.0108562	0.0169923
UNID.30	1.03386e+09	7.38423e+08	1.40009	2.90567	14.343	0.0112798	0.0175463
UNID.59	1.23044e+09	8.95367e+08	1.37423	2.95712	12.0729	0.0119157	0.0183725
UNID.226	1.63111e+08	9.90908e+07	1.64608	3.14934	8.87342	0.0119567	0.0183725
UNID.121	5.70381e+09	3.95501e+09	1.44218	2.84299	14.7776	0.012484	0.0190664
Glutathione.91	8.23841e+08	5.75027e+08	1.4327	2.94075	11.7513	0.0126018	0.0191304
Glutathione.52	1.38661e+09	9.87138e+08	1.40468	2.8973	12.6378	0.0127862	0.0192941
Aspartate.101	7.30629e+08	3.45306e+08	2.11589	3.07705	8.91216	0.0133549	0.0200324
Glutamate.162	2.76682e+09	1.73812e+09	1.59184	2.73088	13.208	0.0169509	0.0252759
Glutathione.56	2.23824e+09	1.58023e+09	1.4164	2.76111	12.0294	0.0172098	0.0255109
UNID.141	8.60838e+08	5.50771e+08	1.56297	2.66921	14.7493	0.0177004	0.0260848
UNID.246	1.03712e+08	2.83152e+07	3.66277	2.91529	8.04851	0.0193054	0.0282846
Glutathione.114	9.3084e+08	6.88761e+08	1.35147	2.67069	12.6035	0.0196689	0.0286506
UNID.48	8.53621e+08	6.30452e+08	1.35398	2.62173	12.5533	0.021625	0.03114
Glutamate.71	4.67094e+08	3.52523e+08	1.325	2.57167	14.6282	0.021583	0.03114
Aspartate.103	1.38084e+09	9.3116e+08	1.48292	2.62228	10.8579	0.023961	0.0343078
Glutamate.161	1.8883e+09	1.23336e+09	1.53103	2.49173	13.8864	0.025996	0.0370112
Glutathione.87	2.42671e+09	1.74411e+09	1.39138	2.50211	11.6496	0.0283303	0.040108
Glutamate.51	1.18369e+09	8.55814e+08	1.38312	2.43963	13.6003	0.0290575	0.0406805
Glutathione.58	1.05194e+09	7.64587e+08	1.37582	2.41479	14.9993	0.0289753	0.0406805
UNID.33	7.48643e+08	5.61019e+08	1.33443	2.36074	14.9963	0.0322018	0.0448334
Glutathione.176	7.54622e+08	5.52596e+08	1.36559	2.39947	12.5751	0.0326968	0.0452725
Glycine.145	2.49239e+09	1.48949e+09	1.67331	2.37498	13.4494	0.0330407	0.0454987
UNID.7	1.69551e+09	1.2446e+09	1.36229	2.42883	10.574	0.0342981	0.0469735
UNID.21	2.26344e+08	1.92321e+08	1.17691	2.3661	12.2907	0.0352002	0.0477554
O.Phosphocholine.169	6.00792e+09	3.68741e+09	1.62931	2.3462	13.169	0.035248	0.0477554
Glutamate.45	1.79657e+09	1.27909e+09	1.40457	2.30309	14.973	0.0360368	0.0484493
UNID.108	3.52629e+08	1.92092e+08	1.83573	2.41972	9.97109	0.0361447	0.0484493
UNID.39	1.23073e+09	9.8917e+08	1.24421	2.29132	14.6663	0.0371968	0.0495957
Glutamate.43	2.31273e+09	1.74517e+09	1.32522	2.28207	14.9864	0.0375145	0.049756
UNID.5	1.50613e+09	1.12785e+09	1.3354	2.33233	10.632	0.0404565	0.0533771
UNID.1	6.08465e+08	4.66217e+08	1.30511	2.29514	9.27588	0.0465526	0.0611003
Creatine.125	8.94622e+09	5.64546e+09	1.58468	2.10917	13.2473	0.054506	0.0711684
Glutamate.49	1.1125e+09	8.56407e+08	1.29903	2.07573	14.904	0.0556461	0.0722825
UNID.115	9.96941e+08	8.36347e+08	1.19202	1.9841	13.96	0.0672639	0.0869257
UNID.22	2.4832e+08	2.06784e+08	1.20087	1.9115	13.3667	0.0776193	0.0993485
Glutathione.beta.Alanine.89	1.99167e+09	1.53928e+09	1.29389	1.92385	12.3821	0.0776653	0.0993485
UNID.3	6.8078e+08	5.3902e+08	1.263	1.94155	9.13548	0.0836211	0.106427
Pyruvate.70	4.36886e+08	3.64908e+08	1.19725	1.85792	13.5515	0.0850392	0.107688
beta.Alanine.131	1.10361e+09	7.95336e+08	1.38761	1.82332	14.9776	0.0882742	0.111226
Methanol.142	3.09599e+08	1.94377e+08	1.59278	1.83542	12.7283	0.0899089	0.112722
UNID.27	4.38258e+08	3.77539e+08	1.16083	1.77278	12.4758	0.100663	0.12558
Glutamate.68	1.32999e+09	9.39862e+08	1.41509	1.71997	14.8323	0.106227	0.131868
UNID.4	9.17106e+08	7.17186e+08	1.27876	1.7811	9.47835	0.106898	0.132051
UNID.110	2.24468e+08	1.40505e+08	1.59757	1.74061	9.58332	0.113692	0.139757
Glutamate.3.Hydroxyisovalerate.69	1.2864e+09	9.21734e+08	1.39562	1.65856	14.8507	0.118171	0.144559
UNID.6	1.41389e+09	1.11731e+09	1.26544	1.65693	9.49084	0.130166	0.158462
Fumarate.198	1.32652e+08	8.99927e+07	1.47403	1.58655	13.8107	0.13524	0.163848
UNID.102	1.05202e+09	8.67627e+08	1.21253	1.55402	13.5067	0.143293	0.172774
UNID.8	1.29096e+09	1.03964e+09	1.24174	1.52273	9.26817	0.161188	0.193425
Acetone.67	5.4626e+08	4.91647e+08	1.11108	1.47923	13.356	0.162275	0.193807
UNID.60	6.17653e+08	5.38524e+08	1.14694	1.44499	14.9505	0.169094	0.200998
UNID.23	4.03936e+08	3.55043e+08	1.13771	1.37447	11.3329	0.195863	0.230643
Lactate.29	5.57862e+09	7.0596e+09	0.790218	-1.38751	10.012	0.19539	0.230643
UNID.98	6.26232e+08	5.20322e+08	1.20355	1.3504	13.4063	0.199245	0.233533
UNID.28	9.76241e+08	9.35895e+08	1.04311	1.31934	11.9259	0.211826	0.247131
UNID.25	5.30249e+08	4.62932e+08	1.14541	1.29219	13.1466	0.218545	0.253795
Taurine.136	1.0568e+09	7.59263e+08	1.39188	1.24024	14.1236	0.235098	0.271764
UNID.50	7.99778e+08	7.11181e+08	1.12458	1.23602	14.4001	0.236235	0.271833
UNID.24	6.25729e+08	5.49123e+08	1.13951	1.1542	10.6818	0.273589	0.313383
UNID.94	2.35709e+08	2.01762e+08	1.16826	1.05009	14.53	0.310827	0.354427
UNID.18	1.26679e+08	1.13224e+08	1.11883	0.974758	13.2175	0.347184	0.3941
UNID.17	1.96079e+08	1.7761e+08	1.10399	0.9578	14.9961	0.353352	0.399303
UNID.26	6.17529e+08	6.81223e+08	0.9065	-0.953264	10.7787	0.361345	0.406513
UNID.65	4.76273e+08	4.40683e+08	1.08076	0.912882	14.9987	0.375745	0.420835
beta.Alanine.88	8.21336e+08	7.11736e+08	1.15399	0.891213	14.9765	0.386909	0.431421
UNID.61	8.22542e+08	7.56613e+08	1.08714	0.867695	14.6173	0.399582	0.443589
Myo.Inositol.Taurine.Trimethylamine.N.oxide.137	1.9586e+09	1.57982e+09	1.23976	0.84561	14.9689	0.411084	0.454356
beta.Alanine.132	5.27189e+08	4.66031e+08	1.13123	0.844795	12.5752	0.41401	0.455591
Acetate.31	2.01788e+09	1.91311e+09	1.05476	0.790629	14.4423	0.441951	0.484225
UNID.74	4.90508e+08	5.32661e+08	0.920864	-0.777863	13.6383	0.449934	0.490837
UNID.178	5.73893e+07	6.45252e+07	0.88941	-0.719392	13.6323	0.48405	0.525779
UNID.66	6.01566e+08	5.63996e+08	1.06661	0.692354	14.3263	0.499784	0.537294
Taurine.138	1.10407e+09	9.09178e+08	1.21436	0.68951	14.9745	0.501048	0.537294
Formate.241	2.75906e+08	2.65946e+08	1.03745	0.698231	11.9787	0.498364	0.537294
Dimethylamine.106	6.63058e+08	6.18305e+08	1.07238	0.68108	14.9658	0.506223	0.540543
UNID.177	7.62255e+07	6.95404e+07	1.09613	0.680865	8.44627	0.514187	0.54673
UNID.223	1.06876e+08	1.00166e+08	1.067	0.648694	14.4062	0.526743	0.557727
UNID.96	4.63805e+08	4.14683e+08	1.11845	0.585166	14.9777	0.567149	0.597998
Taurine.143	8.56018e+08	7.22684e+08	1.1845	0.570111	14.9728	0.577057	0.60591
UNID.99	1.55495e+09	1.65733e+09	0.938223	-0.562213	14.6548	0.582469	0.609055
UNID.19	1.38547e+08	1.32623e+08	1.04466	0.461085	14.8723	0.651408	0.678326
beta.Alanine.86	1.25252e+09	1.1844e+09	1.05752	0.44799	14.6802	0.660701	0.685171
UNID.90	1.13459e+09	1.18997e+09	0.95346	-0.437278	14.4489	0.668375	0.690288
Lactate.172	1.29187e+09	1.34809e+09	0.958301	-0.2818	10.7507	0.783447	0.805831
UNID.63	7.37106e+08	7.18757e+08	1.02553	0.263129	14.0052	0.796283	0.815704
UNID.20	1.11448e+08	1.09236e+08	1.02025	0.249896	14.9999	0.806058	0.822375
UNID.97	4.11657e+08	3.99413e+08	1.03065	0.209261	10.555	0.838229	0.851748
UNID.64	5.50875e+08	5.60234e+08	0.983295	-0.172893	13.2856	0.865342	0.875768
UNID.242	3.63721e+08	3.70107e+08	0.982745	-0.167251	14.7505	0.869444	0.8764
UNID.62	6.68625e+08	6.76142e+08	0.988882	-0.113203	13.8113	0.911499	0.91513
UNID.78	7.71414e+08	7.7004e+08	1.00178	0.0155484	14.8683	0.987801	0.987801

## Sheet: Pathway Enrichment Analysis
KEGG pathway code	Raw p-value	BH adjusted p-value	Pathway	Significance		alpha threshold	Significance value
hsa04974	1.8659e-10	9.14293e-09	Protein digestion and absorption	***		0.05	*
hsa05230	4.26e-07	1.04382e-05	Central carbon metabolism in cancer	***		0.01	**
hsa02010	3.61963e-06	5.91206e-05	ABC transporters	***		0.001	***
hsa00770	0.00019644	0.00240639	Pantothenate and CoA biosynthesis	**
hsa00970	0.000514632	0.00490384	Aminoacyl-tRNA biosynthesis	**
hsa01210	0.00060047	0.00490384	2-Oxocarboxylic acid metabolism	**
hsa01230	0.00128339	0.00888101	Biosynthesis of amino acids	**
hsa04080	0.00144996	0.00888101	Neuroactive ligand-receptor interaction	**
hsa00340	0.00509906	0.0277615	Histidine metabolism	*

## Sheet: t-test
Assignment	Degrees of Freedom	t-score	p-value	BH adjusted p-value
UNID.1	10.4659	-1.33502	0.210183	0.280245
UNID.2	12.8952	-1.57983	0.138353	0.200373
UNID.3	10.1468	-1.5185	0.159412	0.225685
UNID.4	8.76027	-1.28163	0.232853	0.304036
UNID.5	8.33887	-1.10214	0.301193	0.370247
UNID.6	8.94777	-1.30683	0.223857	0.293812
UNID.7	8.31747	-0.91077	0.388049	0.452724
UNID.8	8.82877	-1.46787	0.176841	0.243503
UNID.9	8.37026	-0.684842	0.511959	0.575954
UNID.10	8.32136	0.400023	0.699213	0.75623
UNID.11	8.27359	0.121186	0.906435	0.921055
Valine.12	8.33374	0.95834	0.364865	0.436222
UNID.13	8.47261	3.23854	0.011025	0.0227729
Valine.14	9.20625	3.9881	0.00302632	0.00886781
UNID.15	11.6725	-1.82395	0.0938482	0.143332
Valine.16	10.5083	4.07935	0.00200115	0.00654921
UNID.17	14.9323	-3.61104	0.0025835	0.00793954
UNID.18	12.8928	-2.94713	0.0114203	0.0233925
UNID.19	14.9974	-3.9849	0.00119585	0.0043235
UNID.20	9.66424	-5.9789	0.000156065	0.00079088
UNID.21	12.6988	-3.39622	0.00492475	0.0123673
UNID.22	8.81511	-2.72754	0.0237527	0.0418579
UNID.23	9.98608	-3.29411	0.0081085	0.0180827
UNID.24	8.95643	-2.77437	0.0216955	0.0390518
UNID.25	8.20289	-3.27351	0.0109154	0.022733
UNID.26	10.7074	-5.22107	0.000311333	0.00137642
UNID.27	10.3915	-3.39473	0.00647372	0.014965
UNID.28	14.9967	-3.98285	0.00120097	0.0043235
Lactate.29	7.70748	-5.48879	0.000660963	0.00264385
UNID.30	11.072	-1.48339	0.165868	0.233513
Acetate.31	14.8875	-4.5252	0.000409936	0.00175091
UNID.32	14.3245	-2.02345	0.0620995	0.0999936
UNID.33	8.56332	-2.8627	0.0196513	0.0364127
UNID.34	14.658	-2.00628	0.0636422	0.101505
UNID.35	11.4529	-0.702086	0.496646	0.561232
UNID.36	14.2132	9.80203	1.04754e-07	1.75987e-06
UNID.37	14.7504	-2.6074	0.0200106	0.0368078
Glutamate.38	13.1392	-2.27285	0.0404551	0.0679646
UNID.39	10.2911	-4.02548	0.00228144	0.00737081
Glutamate.40	14.9046	-2.66115	0.017864	0.0333461
Glutamate.41	7.83322	-1.43257	0.190654	0.255558
UNID.42	14.8758	-2.06696	0.0566005	0.0920215
Glutamate.43	12.8452	-2.64938	0.020203	0.0368925
UNID.44	9.9158	-0.752955	0.468976	0.53476
Glutamate.45	9.00721	-1.31223	0.221895	0.292762
UNID.46	10.0776	3.01751	0.0128431	0.0250889
Glutamate.47	14.7684	2.83142	0.0127841	0.0250889
UNID.48	8.21599	-1.19883	0.264027	0.336035
Glutamate.49	8.37961	-3.15392	0.0127485	0.0250889
UNID.50	14.0361	-12.3094	6.54747e-09	4.12491e-07
Glutamate.51	14.995	-2.5454	0.0224054	0.0400437
Glutathione.52	13.9345	-4.55563	0.000454082	0.00187588
Glutamate.53	13.5351	-1.0177	0.326668	0.395771
Glutathione.54	10.641	-1.44303	0.177796	0.243503
UNID.55	9.28071	0.556683	0.590913	0.650263
Glutathione.56	13.5946	-3.39499	0.00452114	0.0116258
UNID.57	11.0525	0.887488	0.393719	0.455125
Glutathione.58	8.61785	-1.57994	0.15007	0.214873
UNID.59	12.8354	-7.14669	8.06623e-06	5.9785e-05
UNID.60	13.7728	-9.19669	2.9757e-07	3.94672e-06
UNID.61	12.3705	-10.39	1.80455e-07	2.84217e-06
UNID.62	13.2268	-11.2772	3.68781e-08	9.57972e-07
UNID.63	12.9875	-10.9166	6.50479e-08	1.36601e-06
UNID.64	14.8214	-9.88582	6.47408e-08	1.36601e-06
UNID.65	10.4028	-6.6911	4.48361e-05	0.000275578
UNID.66	13.5935	-8.23289	1.2007e-06	1.31555e-05
Acetone.67	11.3154	-4.15023	0.00152228	0.00532798
Glutamate.68	11.54	-0.651202	0.527671	0.583372
Glutamate.3.Hydroxyisovalerate.69	11.4411	-0.773626	0.45484	0.520999
Pyruvate.70	14.2942	-4.52382	0.000453469	0.00187588
Glutamate.71	11.4944	-3.18312	0.00827566	0.0182936
Succinate.72	11.3961	2.28108	0.042677	0.070754
UNID.73	14.6602	3.63673	0.00251784	0.00793954
UNID.74	7.6798	-12.3292	2.47129e-06	2.36632e-05
UNID.75	10.7514	6.83992	3.14367e-05	0.000198051
UNID.76	9.39346	3.64913	0.00495673	0.0123673
UNID.77	10.8763	5.62787	0.000160412	0.000792622
UNID.78	11.6487	-9.60123	7.04601e-07	8.45521e-06
UNID.79	10.1663	5.96471	0.000129528	0.00068002
UNID.80	8.29255	2.8398	0.0210432	0.0381503
Glutathione.81	9.78812	1.93851	0.081911	0.127417
UNID.82	8.74784	2.13587	0.0622976	0.0999936
Glutathione.83	14.982	0.721703	0.48159	0.546669
UNID.84	11.7388	1.68183	0.118988	0.176383
Glutathione.85	9.92911	-1.15977	0.27327	0.342607
beta.Alanine.86	14.9837	-10.8423	1.72585e-08	6.21307e-07
Glutathione.87	10.6317	-3.40392	0.00617241	0.0145493
beta.Alanine.88	9.94897	-3.33753	0.00757407	0.0170417
Glutathione.beta.Alanine.89	12.1887	-4.93025	0.000332146	0.00144312
UNID.90	7.29927	-13.0481	2.53534e-06	2.36632e-05
Glutathione.91	13.0235	-3.3528	0.00518089	0.0127999
Glutathione.92	14.3819	-3.33201	0.00478133	0.0121706
Glutathione.93	13.0608	-3.66137	0.00285358	0.00856075
UNID.94	8.55811	-3.25143	0.0106632	0.0224347
UNID.95	14.9981	-1.22847	0.238198	0.309412
UNID.96	10.7266	-2.59743	0.0252631	0.0442104
UNID.97	9.15235	-3.62473	0.00537934	0.0130346
UNID.98	14.9312	-5.41762	7.24295e-05	0.000434577
UNID.99	10.1226	-13.7251	7.18542e-08	1.39287e-06
Aspartate.100	9.18293	3.88343	0.00357262	0.0098934
Aspartate.101	8.72765	2.00426	0.0770166	0.120805
UNID.102	14.5648	-6.75092	7.58729e-06	5.97499e-05
Aspartate.103	9.7457	-1.06901	0.310828	0.380236
Aspartate.104	8.13721	3.40536	0.00905436	0.0198409
UNID.105	9.55965	4.45868	0.00136157	0.00483261
Dimethylamine.106	8.45235	-12.0794	1.2702e-06	1.33371e-05
UNID.107	14.9693	-0.879531	0.393014	0.455125
UNID.108	10.2179	0.913197	0.382181	0.450045
Aspartate.109	8.08409	3.63371	0.00653235	0.014965
UNID.110	9.923	0.274	0.789704	0.836157
Aspartate.111	8.1513	3.77395	0.00525222	0.0128501
Glutathione.Trimethylamine.112	12.0184	-3.51186	0.00427772	0.011229
UNID.113	11.7452	12.817	2.92469e-08	9.21277e-07
Glutathione.114	11.6114	-5.32564	0.000201988	0.00094261
UNID.115	14.2016	-3.6497	0.00257087	0.00793954
UNID.116	10.6311	1.05719	0.313856	0.382085
Glutathione.117	12.8317	-0.123809	0.903385	0.921055
UNID.118	14.5154	0.125006	0.902234	0.921055
UNID.119	11.1729	2.49594	0.029422	0.0504377
UNID.120	13.248	1.4037	0.183414	0.248496
UNID.121	13.2306	-1.15356	0.269095	0.340763
Glutathione.122	12.1542	3.30547	0.00617769	0.0145493
UNID.123	10.2047	1.46603	0.172764	0.240534
Glutathione.124	8.92322	-3.1257	0.0123331	0.0246663
Creatine.125	14.8204	0.127166	0.900518	0.921055
UNID.126	10.2662	1.45287	0.17613	0.243503
Malonate.127	10.2495	1.51737	0.159395	0.225685
UNID.128	10.6136	1.58875	0.141437	0.203669
beta.Alanine.129	13.7953	2.97604	0.0101505	0.022051
UNID.130	10.7675	1.79431	0.100854	0.153104
beta.Alanine.131	9.75672	-0.975546	0.352856	0.425453
beta.Alanine.132	7.31905	-3.30986	0.0121408	0.0244759
O.Phosphocholine.133	8.21705	7.15109	8.49124e-05	0.000486316
UNID.134	11.3019	5.2241	0.0002596	0.0011682
UNID.135	9.15876	16.5998	3.80148e-08	9.57972e-07
Taurine.136	13.8702	-0.664656	0.517169	0.576667
Myo.Inositol.Taurine.Trimethylamine.N.oxide.137	10.8663	-1.15766	0.271814	0.342485
Taurine.138	11.1542	-1.10724	0.291497	0.360084
Myo.Inositol.139	11.7064	2.53879	0.026419	0.0456
Myo.Inositol.140	13.5007	4.40827	0.000647351	0.00263117
UNID.141	11.2126	0.142117	0.889509	0.918673
Methanol.142	14.9513	0.0486904	0.961811	0.969505
Taurine.143	12.1301	-1.19396	0.255319	0.3266
Myo.Inositol.144	13.7071	1.60166	0.132019	0.192304
Glycine.145	13.9101	0.507627	0.619668	0.678941
O.Phosphocholine.146	11.3658	5.79925	0.000105044	0.000575456
Myo.Inositol.Valine.147	13.3931	2.77577	0.015383	0.0291467
Valine.148	11.2206	5.2999	0.000236144	0.00108197
UNID.149	13.079	8.46022	1.15519e-06	1.31555e-05
Myo.Inositol.150	12.1084	0.915354	0.377875	0.447063
UNID.151	13.9834	12.3503	6.54706e-09	4.12491e-07
Myo.Inositol.152	14.7205	0.934248	0.365249	0.436222
UNID.153	14.2293	-2.49003	0.0257265	0.0447109
UNID.154	14.7106	-0.20386	0.841256	0.879654
Ethylene.glycol.155	14.9208	-2.78252	0.0139967	0.026721
UNID.156	14.136	-2.33337	0.0348974	0.0594199
UNID.157	14.9897	-3.60907	0.0025798	0.00793954
UNID.158	12.1796	-4.43356	0.000787565	0.00302843
UNID.159	14.7266	-3.35408	0.00444515	0.0115482
UNID.160	10.5089	-0.00735859	0.994267	0.994267
Glutamate.161	13.6372	-0.147619	0.884803	0.917574
Glutamate.162	14.9289	0.271912	0.789414	0.836157
UNID.163	8.55564	2.04727	0.0725441	0.114976
Glutathione.164	10.8401	-1.42601	0.182023	0.247944
Guanidoacetate.165	11.1519	1.30813	0.217149	0.288008
UNID.166	10.0179	2.97626	0.0138704	0.0266819
UNID.167	9.72896	12.7593	2.15003e-07	3.01005e-06
Aspartate.168	8.12143	8.73665	2.09724e-05	0.000135514
O.Phosphocholine.169	14.8349	0.368904	0.717411	0.772597
UNID.170	13.6007	13.09	4.29952e-09	4.12491e-07
Myo.Inositol.171	14.6939	2.71559	0.0161797	0.0304275
Lactate.172	8.2635	-4.50222	0.00183992	0.00610078
O.Phosphocholine.173	11.2572	3.6987	0.00337803	0.00948893
UNID.174	14.9594	6.64308	7.94161e-06	5.9785e-05
UNID.175	12.0363	13.7333	1.02433e-08	4.60107e-07
Glutathione.176	14.2233	-3.82362	0.00181341	0.00609307
UNID.177	10.707	-1.95501	0.0771808	0.120805
UNID.178	11.1435	-5.42799	0.000198426	0.00094261
UNID.179	14.9997	2.28773	0.0370935	0.0627353
UNID.180	7.23732	0.061085	0.952944	0.964426
UNID.181	12.0707	-3.3307	0.00594577	0.0142699
UNID.182	14.9808	0.234958	0.817423	0.861885
UNID.183	14.1575	1.62638	0.125913	0.184477
UNID.184	13.5256	2.57015	0.0227105	0.0403032
UNID.185	12.5286	3.61565	0.00331667	0.00948893
UNID.186	14.4061	1.20325	0.248281	0.319219
UNID.187	14.8331	0.434073	0.670483	0.728283
UNID.188	13.7292	0.187626	0.853915	0.8892
UNID.189	13.8745	2.90963	0.0115106	0.0233925
UNID.190	14.6145	0.891103	0.38731	0.452724
UNID.191	10.5126	3.8795	0.00278933	0.00846882
UNID.192	8.96523	1.16066	0.275751	0.344007
UNID.193	14.5175	6.64774	9.16577e-06	6.59935e-05
UNID.194	11.1105	3.59343	0.00415323	0.011017
UNID.195	14.6475	7.48	2.2553e-06	2.27334e-05
UNID.196	12.9659	5.63232	8.24969e-05	0.00048347
UNID.197	9.36302	3.8158	0.00382847	0.0104867
Fumarate.198	13.9935	-0.355498	0.727518	0.780147
UNID.199	14.9177	3.52547	0.00308214	0.00892759
UNID.200	12.519	-0.649404	0.527813	0.583372
UNID.201	14.7119	3.39169	0.00412264	0.011017
UNID.202	9.39701	1.79311	0.105135	0.158646
UNID.203	8.69876	0.939346	0.372902	0.443261
UNID.204	10.3239	-0.216093	0.833125	0.874781
UNID.205	14.2827	-0.302302	0.76678	0.818765
UNID.206	14.6196	4.0962	0.00100202	0.00371337
UNID.207	14.8932	4.19438	0.000793161	0.00302843
UNID.208	11.344	5.47021	0.000174603	0.000846154
UNID.209	14.6687	1.7214	0.106192	0.159287
UNID.210	11.1057	1.22596	0.245574	0.317357
Xanthine.211	13.3794	-0.00773341	0.993944	0.994267
UNID.212	14.9197	2.08075	0.0551063	0.0901739
UNID.213	11.9439	-1.47082	0.167188	0.234064
UNID.214	11.3564	5.88493	9.27236e-05	0.000519252
UNID.215	9.40383	8.08568	1.56159e-05	0.000105317
UNID.216	14.5071	2.94814	0.010261	0.0221006
UNID.217	11.4196	3.32804	0.00641476	0.014965
UNID.218	13.6599	2.24723	0.0417069	0.0696035
UNID.219	14.5625	6.92088	5.73286e-06	4.66026e-05
UNID.220	14.8121	-1.64682	0.12064	0.177786
UNID.221	14.9967	8.62564	3.37159e-07	4.24821e-06
UNID.222	14.0969	1.37625	0.190213	0.255558
UNID.223	13.9434	-11.894	1.09549e-08	4.60107e-07
UNID.224	11.8216	3.65277	0.0033889	0.00948893
UNID.225	10.1493	3.38828	0.00676407	0.0153563
UNID.226	9.50956	0.492916	0.633254	0.690823
Hypoxanthine.227	13.4676	7.23781	5.37537e-06	4.51531e-05
UNID.228	11.1868	1.86304	0.0889048	0.137448
UNID.229	11.8764	5.4349	0.000156921	0.00079088
UNID.230	9.01605	8.76397	1.04829e-05	7.33805e-05
Hypoxanthine.231	14.4927	9.16911	2.04578e-07	3.01005e-06
UNID.232	13.3758	7.64806	3.05839e-06	2.75255e-05
UNID.233	8.55259	3.25857	0.0105546	0.0224347
UNID.234	11.4592	3.04466	0.0106832	0.0224347
UNID.235	13.416	-1.68495	0.115106	0.171637
UNID.236	14.6825	-1.11445	0.282995	0.351304
UNID.237	10.7248	-0.78796	0.447786	0.51526
UNID.238	8.462	3.12825	0.0131065	0.0254064
UNID.239	14.3445	1.81173	0.0910125	0.139848
UNID.240	10.6613	3.65603	0.00397747	0.0107777
Formate.241	14.7163	-4.23571	0.000748304	0.00294645
UNID.242	10.449	-12.997	8.75664e-08	1.5762e-06
UNID.243	13.3271	7.4961	3.89886e-06	3.38797e-05
UNID.244	14.8576	12.7183	2.18237e-09	4.12491e-07
UNID.245	11.894	4.03109	0.00169517	0.0058295
UNID.246	8.93778	2.30123	0.047097	0.0775716
UNID.247	13.6625	4.25781	0.000838663	0.00315437
UNID.248	11.8811	5.65795	0.00011	0.00058979
UNID.249	14.846	6.26481	1.58812e-05	0.000105317
UNID.250	12.0076	4.01528	0.00171184	0.0058295
UNID.251	13.0754	0.666922	0.516419	0.576667
UNID.252	13.5515	3.6237	0.00290209	0.00860384
