# Supplementary material for: BAP1 Loss Is Associated with Higher ASS1 Expression in Epithelioid Mesothelioma: Implications for Therapeutic Stratification
Source: Mol Cancer Res. 2023 Jan 20;21(5):411–27. doi: 10.1158/1541-7786.MCR-22-0635 (PMC10150242; doi:10.1158/1541-7786.MCR-22-0635)
Supplement: Supplementary Table S5 — Patient scoring and survival summary [file mcr-22-0635_supplementary_table_s5_suppst5.xlsx]

## Sheet: Patient summary
		All patients										All patients
		nBAP1			ASS1							ASS1 Low		ASS1 moderate		ASS1 high
		Total scored	Present	Absent	Total scored	Low	Moderate	High			nBAP1	Present	Absent	Present	Absent	Present	Absent
Patients	Total	165	57	108	164	70	74	20		Patients	Total	31	39	22	52	3	17
Age at diagnosis	n	159	56	103	158	66	72	20		Age at diagnosis	n	30	36	22	50	3	17
	Median	71	70	71	71	74	69	71			Median	74	74.5	66	70	69	71
	Range	53-88	53-88	54-87	53-88	56-88	53-87	62-85			Range	56-88	58-86	53-84	54-87	66-72	62-85
Gender	n	159	56	103	158	66	72	20		Gender	n	30	36	22	50	3	17
	Male	126 (79%)	47 (84%)	79 (77%)	125 (79%)	55 (83%)	54 (75%)	16 (80%)			Male	26	29	18	36	2	14
	Female	33 (21%)	9 (16%)	24 (23%)	33 (21%)	11 (175)	18 (25%)	4 (20%)			Female	4	7	4	14	1	3
Survival (days)	n	155	55	100	154	63	71	20		Survival (days)	n	29	34	22	49	3	17
	Median	459	437	462	457.5	465	444	331			Median	435	496	443	444	437	291
												>2 years survival post diagnosis
												ASS1 Low		ASS1 moderate		ASS1 high
											nBAP1	Present	Absent	Present	Absent	Present	Absent
										Patients	Total	8	6	6	12	1	6
										Age at diagnosis	n	8	6	6	12	1	6
											Median	78	73	61.5	67	66	71
											Range	59-80	64-80	53-70	54-81	N/A	62-85
										Gender	n	8	6	6	12	1	6
											Male	7	5	4	7	0	5
											Female	1	1	2	5	1	1
										Survival (days)	n	8	6	6	12	1	6
											Median	904.5	1021	958	1468	1092	1931.5

## Sheet: Cox models
		ASS1 as a continuous covariate				ASS1 as a continous covariate (nested within BAP1)					ASS1 categorised (low vs med/high)
		est (se)	HR (95% CI)	Pval			est (se)	HR (95% CI)	Pval			est (se)	HR (95% CI)	Pval
All patients	Age	0.01 (0.011)	1.01 (0.992, 1.037)	0.212		Age	0.02 (0.011)	1.02 (0.993, 1.039)	0.177		Age	0.01 (0.012)	1.01 (0.99, 1.037)	0.26
	Gender (M Vs F)	0.29 (0.203)	1.33 (0.895, 1.984)	0.158		Gender (M Vs F)	0.29 (0.203)	1.34 (0.901, 2)	0.148		Gender (M Vs F)	0.29 (0.204)	1.34 (0.9, 2)	0.149
	BAP1 score (+ Vs -)	0.2 (0.184)	1.22 (0.848, 1.746)	0.287		BAP1 score (+ Vs -)	-0.29 (0.454)	0.75 (0.308, 1.823)	0.524		BAP1-: ASS1-Medium/High (Vs -:Low)	-0.22 (0.225)	0.8 (0.514, 1.245)	0.323
	sASS1	-0.01 (0.024)	0.99 (0.947, 1.04)	0.762		BAP1 score -: sASS1	-0.03 (0.029)	0.97 (0.921, 1.03)	0.359		BAP1+: ASS1-Low (Vs -:Low)	0.06 (0.255)	1.06 (0.645, 1.751)	0.812
						BAP1 score +:sASS1	0.03 (0.039)	1.03 (0.954, 1.11)	0.457		BAP1+: ASS1-Medium/High (Vs -:Low)	0.08 (0.283)	1.08 (0.623, 1.89)	0.774
Landmark 1	Age	0.01 (0.015)	1.01 (0.978, 1.037)	0.636		Age	0.01 (0.016)	1.01 (0.981, 1.043)	0.453		Age	0.01 (0.016)	1.01 (0.977, 1.041)	0.604
12 months	Gender (M Vs F)	0.13 (0.249)	1.14 (0.699, 1.851)	0.605		Gender (M Vs F)	0.14 (0.249)	1.15 (0.704, 1.87)	0.581		Gender (M Vs F)	0.15 (0.251)	1.17 (0.714, 1.908)	0.536
	BAP1 score (+ Vs -)	0.1 (0.25)	1.1 (0.673, 1.797)	0.704		BAP1 score (+ Vs -)	-0.75 (0.584)	0.47 (0.15, 1.477)	0.196		BAP1-: ASS1-Medium/High (Vs -:Low)	-0.74 (0.297)	0.48 (0.267, 0.854)	0.013
	sASS1	-0.05 (0.032)	0.95 (0.89, 1.008)	0.088		BAP1 score -: sASS1	-0.08 (0.036)	0.92 (0.856, 0.987)	0.02		BAP1+: ASS1-Low (Vs -:Low)	-0.21 (0.337)	0.81 (0.419, 1.572)	0.537
						BAP1 score +:sASS1	0.02 (0.054)	1.02 (0.916, 1.133)	0.734		BAP1+: ASS1-Medium/High (Vs -:Low)	-0.22 (0.373)	0.8 (0.385, 1.661)	0.549
Landmark 2	Age	0 (0.019)	1 (0.962, 1.035)	0.902		Age	0 (0.02)	1 (0.967, 1.044)	0.805		Age	0 (0.02)	1 (0.96, 1.04)	0.971
18 months	Gender (M Vs F)	0.15 (0.294)	1.17 (0.655, 2.076)	0.601		Gender (M Vs F)	0.15 (0.296)	1.16 (0.65, 2.071)	0.616		Gender (M Vs F)	0.18 (0.297)	1.2 (0.668, 2.143)	0.546
	BAP1 score (+ Vs -)	0.18 (0.304)	1.2 (0.66, 2.17)	0.555		BAP1 score (+ Vs -)	-0.87 (0.682)	0.42 (0.11, 1.59)	0.201		BAP1-: ASS1-Medium/High (Vs -:Low)	-1.12 (0.372)	0.33 (0.158, 0.679)	0.003
	sASS1	-0.09 (0.038)	0.91 (0.848, 0.985)	0.018		BAP1 score -: sASS1	-0.13 (0.043)	0.88 (0.807, 0.957)	0.003		BAP1+: ASS1-Low (Vs -:Low)	-0.14 (0.405)	0.87 (0.394, 1.93)	0.736
						BAP1 score +:sASS1	0 (0.064)	1 (0.882, 1.133)	1		BAP1+: ASS1-Medium/High (Vs -:Low)	-0.39 (0.447)	0.68 (0.282, 1.626)	0.383
Landmark 3	Age	0 (0.027)	1 (0.948, 1.055)	1		Age	0 (0.028)	1 (0.949, 1.06)	0.918		Age	-0.01 (0.029)	0.99 (0.936, 1.049)	0.758
24 months	Gender (M Vs F)	0.18 (0.384)	1.2 (0.566, 2.553)	0.632		Gender (M Vs F)	0.18 (0.385)	1.2 (0.563, 2.547)	0.64		Gender (M Vs F)	0.19 (0.385)	1.21 (0.57, 2.577)	0.617
	BAP1 score (+ Vs -)	0.74 (0.402)	2.1 (0.954, 4.609)	0.065		BAP1 score (+ Vs -)	0.34 (0.883)	1.4 (0.248, 7.905)	0.703		BAP1-: ASS1-Medium/High (Vs -:Low)	-1.26 (0.544)	0.28 (0.097, 0.823)	0.02
	sASS1	-0.08 (0.05)	0.92 (0.835, 1.016)	0.1		BAP1 score -: sASS1	-0.1 (0.058)	0.91 (0.808, 1.016)	0.093		BAP1+: ASS1-Low (Vs -:Low)	0.58 (0.563)	1.78 (0.591, 5.373)	0.305
						BAP1 score +:sASS1	-0.05 (0.077)	0.95 (0.816, 1.105)	0.502		BAP1+: ASS1-Medium/High (Vs -:Low)	-0.27 (0.612)	0.76 (0.229, 2.525)	0.654
